# Supplementary material for: Coupling SAR and optical remote sensing data for soil moisture retrieval over dense vegetation covered areas
Source: PLoS One. 2025 Jan 16;20(1):e0315971. doi: 10.1371/journal.pone.0315971 (PMC11737747; doi:10.1371/journal.pone.0315971)
Supplement: S1 Data — (XLSX) [file pone.0315971.s001.xlsx]

## Sheet: Sheet1
Name	Lon	Lat	FVI	EVI	NDVI	NDWI	NDWI2	NDGI	MSI	SR	MNDWI	VV	VH	ANGLE	VWC
pin_1	112.132	32.5015	0.44689	2.93703	0.610152	-0.560585	0.313691	0.0753354	0.522428	4.13021	-0.299574	-12.4316	-19.6572	43.9936	3.24
pin_2	112.134	32.4935	0.43793	2.99797	0.600465	-0.5533	0.305368	0.070632	0.532135	4.00582	-0.298339	-8.27728	-17.2948	43.9951	3.11
pin_3	112.133	32.4848	0.3966	3.21316	0.566046	-0.526608	0.26024	0.0561873	0.586999	3.60879	-0.308669	-10.6608	-18.4164	43.9806	2.43
pin_4	112.121	32.4918	0.42396	2.81054	0.593846	-0.550898	0.286797	0.0638298	0.554247	3.92424	-0.313658	-11.3895	-14.3156	43.9283	3.08
pin_5	112.13	32.5072	0.41831	2.91952	0.59156	-0.545667	0.27907	0.0677675	0.563636	3.89668	-0.314488	-9.79217	-14.0054	43.9924	2.98
pin_6	112.142	32.5096	0.44753	2.61245	0.602542	-0.587932	0.290878	0.0960929	0.549333	4.6729	-0.291257	-8.29035	-16.7857	44.0545	3.12
pin_7	112.108	32.4944	0.45812	3.01558	0.616533	-0.575825	0.327989	0.0631136	0.506037	4.21557	-0.305543	-9.2212	-14.8118	43.8643	3.3
pin_8	112.148	32.4845	0.41372	3.26114	0.571714	-0.52597	0.284583	0.0654143	0.556925	3.66978	-0.283878	-10.307	-16.3764	44.057	2.46
pin_9	112.155	32.505	0.45495	2.9956	0.604157	-0.560743	0.331135	0.0656566	0.502477	4.05251	-0.281964	-15.7752	-17.7526	44.1168	3.32
pin_10	112.151	32.4916	0.39129	3.25651	0.565709	-0.520301	0.251839	0.0643478	0.597649	3.6052	-0.308943	-8.9232	-17.9273	44.0808	2.53
pin_11	112.145	32.4901	0.45452	3.28577	0.57223	-0.533865	0.287384	0.0552408	0.553539	3.67541	-0.291151	-13.6404	-18.3886	44.0497	2.9
pin_12	112.14	32.4997	0.4712	3.05471	0.5789	-0.528393	0.300862	0.0727637	0.537442	3.74946	-0.27054	-9.07985	-16.5512	44.0367	3.02
pin_13	112.116	32.4921	0.4267	3.17608	0.595268	-0.553198	0.290355	0.0627253	0.549961	3.94154	-0.313141	-10.23	-17.6885	43.9055	2.84
pin_14	112.13	32.4816	0.38218	2.68881	0.556148	-0.517822	0.243203	0.0538281	0.608748	3.50601	-0.314186	-10.7763	-17.232	43.9625	2.9
pin_15	112.158	32.4882	0.40406	3.27929	0.604808	-0.555491	0.247955	0.0742696	0.602622	4.06084	-0.356661	-10.9713	-17.691	44.1147	2.57
pin_16	112.126	32.4723	0.42772	2.94816	0.587953	-0.547831	0.296867	0.0591858	0.542178	3.85382	-0.299706	-12.9454	-15.9915	43.9292	2.81
pin_17	112.14	32.471	0.42922	3.15427	0.588811	-0.542823	0.298763	0.067591	0.539927	3.86394	-0.291302	-11.1102	-15.0218	44.0001	2.73
pin_18	112.117	32.4732	0.38424	3.29757	0.551532	-0.507483	0.24952	0.0611702	0.600614	3.45963	-0.295364	-9.63287	-15.6462	43.8865	2.41
pin_19	112.125	32.5138	0.4631	2.62014	0.608254	-0.562464	0.341984	0.0696023	0.490331	4.10534	-0.272991	-13.1128	-18.2297	43.9741	3.59
pin_20	112.155	32.5124	0.40871	3.04769	0.578683	-0.534067	0.271783	0.0645724	0.572595	3.74702	-0.306818	-9.3161	-18.5004	44.1257	3
pin_21	112.119	32.5134	0.43462	3.25455	0.588288	-0.538194	0.308071	0.073302	0.528969	3.85777	-0.275862	-12.2239	-18.737	43.9447	2.82
pin_22	112.107	32.4988	0.41401	2.80683	0.584582	-0.5441	0.27659	0.059364	0.566673	3.81443	-0.314899	-10.16	-17.2317	43.8662	2.77
pin_23	112.167	32.4937	0.45808	2.68004	0.642358	-0.617041	0.290491	0.100572	0.549797	5.16679	-0.291256	-10.0473	-20.2448	44.1673	3.4
pin_24	112.106	32.4886	0.43375	3.12762	0.591069	-0.55053	0.304746	0.0600945	0.532866	3.8908	-0.295332	-6.56505	-16.0068	43.8503	3.41
pin_25	112.164	32.4753	0.36635	3.27593	0.5271	-0.499598	0.236214	0.0373333	0.617843	3.22922	-0.332159	-11.5041	-18.6501	44.132	2.29
pin_26	112.153	32.4688	0.42367	3.31576	0.57921	-0.533727	0.296016	0.0658351	0.54319	3.75297	-0.282315	-14.8625	-15.1105	44.068	2.82
pin_27	112.139	32.4622	0.39031	3.33649	0.566506	-0.524765	0.249743	0.059399	0.600329	3.61367	-0.316501	-13.5385	-16.8298	43.9876	2.33
pin_28	112.106	32.4645	0.42066	3.09273	0.583868	-0.537139	0.28795	0.0680807	0.552855	3.80617	-0.294782	-8.32522	-15.2498	43.8195	2.87
pin_29	112.152	32.4786	0.48581	2.62453	0.632287	-0.586057	0.363455	0.0734463	0.466861	4.43902	-0.28285	-10.7646	-17.7059	44.0715	3.6
pin_30	112.103	32.5033	0.43552	2.94305	0.598372	-0.55523	0.302777	0.0646067	0.535182	3.97973	-0.303469	-11.6366	-16.3807	43.8488	2.91
